# Supplementary material for: Association of KRAS variants with survival and therapeutic outcomes in biliary tract cancers
Source: ESMO Open. 2025 Jun 10;10(6):105306. doi: 10.1016/j.esmoop.2025.105306 (PMC12182791; doi:10.1016/j.esmoop.2025.105306)
Supplement: Supplementary Table S3 [file mmc3.xlsx]

## Sheet: Sheet1
	Supplementary Table S3.
	Multivariable Associations with OS of BTC by Tumor Type
			IHC					EHC					GB
	Characteristic		No.	Event, No.	HR (95% CI)	p-value		No.	Event, No.	HR (95% CI)	p-value		No.	Event, No.	HR (95% CI)	p-value
	KRAS variant		2225	1039				1590	787				1388	729
		WT			-					-					-
		G12D			1.831 (1.523-2.200)	<0.001				1.392 (1.121-1.729)	0.003				1.545 (0.996-2.396)	0.052
		G12V			1.371 (1.054-1.782)	0.019				1.580 (1.246-2.004)	<0.001				1.120 (0.594-2.112)	0.726
		Q61H			2.029 (1.413-2.914)	<0.001				0.997 (0.643-1.545)	0.988				5.243 (1.674-16.428)	0.004
		Other			1.447 (1.147-1.824)	0.002				1.450 (1.142-1.843)	0.002				1.184 (0.862-1.625)	0.297
	Age at diagnosis		2225	1039	0.984 (0.979-0.989)	<0.001		1590	787	0.979 (0.973-0.986)	<0.001		1388	729	0.973 (0.966-0.981)	<0.001
	PS at registration		2225	1039				1590	787				1388	729
		0-1			-					-					-
		2≦			3.073 (2.228-4.240)	<0.001				1.927 (1.278-2.905)	0.002				2.594 (1.841-3.654)	<0.001
		Unknown			0.945 (0.470-1.901)	0.874				0.837 (0.414-1.690)	0.619				1.140 (0.564-2.305)	0.715
	Curative surgery status		2225	1039				1590	787				1388	729
		Resectable			-					-					-
		Unresectable			2.716 (2.364-3.121)	<0.001				1.724 (1.481-2.007)	<0.001				2.430 (2.076-2.843)	<0.001
	OS was measured from diagnosis to last follow-up or death. Bold indicates p < 0.05.
	Multivariable Associations with OS of Unresectable BTC by First-Line Treatment
			GC					GCD					GCS
	Characteristic		No.	Event, No.	HR (95% CI)	p-value		No.	Event, No.	HR (95% CI)	p-value		No.	Event, No.	HR (95% CI)	p-value
	KRAS variant		1067	666				717	200				542	315
		WT			-					-					-
		G12D			1.972 (1.478-2.631)	<0.001				2.428 (1.497-3.940)	<0.001				1.636 (1.108-2.416)	0.013
		G12V			1.705 (1.195-2.432)	0.003				1.880 (0.970-3.644)	0.062				1.623 (0.952-2.769)	0.075
		Q61H			1.687 (0.921-3.090)	0.09				2.616 (1.057-6.472)	0.037				1.549 (0.815-2.946)	0.182
		Other			1.245 (0.921-1.684)	0.155				1.500 (0.906-2.482)	0.115				1.940 (1.277-2.949)	0.002
	Age at diagnosis		1067	666	0.982 (0.974-0.989)	<0.001		717	200	0.978 (0.965-0.991)	0.001		542	315	0.990 (0.979-1.000)	0.047
	PS at registration		1067	666				717	200				542	315
		0-1			-					-					-
		2≦			2.466 (1.694-3.589)	<0.001				3.796 (2.168-6.649)	<0.001				4.043 (1.754-9.319)	0.001
		Unknown			1.037 (0.460-2.338)	0.929				2.133 (0.288-15.816)	0.459				0.320 (0.078-1.303)	0.112
	Tumor type		1067	666				717	200				542	315
		IHC			-					-					-
		EHC			0.770 (0.619-0.957)	0.019				0.710 (0.468-1.076)	0.106				0.741 (0.535-1.025)	0.07
		GB			1.559 (1.279-1.900)	<0.001				1.629 (1.170-2.269)	0.004				1.261 (0.955-1.665)	0.103
		Unknown			1.144 (0.906-1.444)	0.257				0.392 (0.159-0.968)	0.042				0.815 (0.549-1.211)	0.311
	OS was measured from treatment initiation to last follow-up or death. Bold indicates p < 0.05. Abbreviations: OS, overall survival; BTC, biliary tract cancer; IHC, intrahepatic cholangiocarcinoma; EHC, extrahepatic cholangiocarcinoma; GB, gallbladder adenocarcinoma; HR, hazard ratio; CI, confidence interval; WT, wild-type; PS, performance status; GC, gemcitabine + cisplatin; GCD, gemcitabine + ci…
